# Supplementary material for: Immobilization of Active Antibodies at Polymer Melt Surfaces during Injection Molding
Source: Polymers (Basel). 2022 Oct 20;14(20):4426. doi: 10.3390/polym14204426 (PMC9606872; doi:10.3390/polym14204426)
Supplement: Supplementary file 1 [file polymers-14-04426-s001.zip]

Archive with 1 entries (1 files):
- polymers-1977872-supplementary.pdf
